# Supplementary material for: Effects of Neurotrophic Support and Amyloid-Targeted Combined Therapy on Adult Hippocampal Neurogenesis in a Transgenic Model of Alzheimer's Disease
Source: PLoS One. 2016 Oct 21;11(10):e0165393. doi: 10.1371/journal.pone.0165393 (PMC5074589; doi:10.1371/journal.pone.0165393)
Supplement: S1 Fig — (XLSX) [file pone.0165393.s001.xlsx]

## Sheet: 100 day-SI-proliferation
Data for the 100 day old proliferation study (scyllo-inositol as treatment)
NTg	non-transgenic littermate
NTg-SI	non-transgenic littermate treated with scyllo-inositol
Tg	TgCRND8
Tg-SI	TgCRND8 treated with scyllo-inositol
Figure 2A
Figure 2B
In text
NTg
Animal ID	Sex	BrdU+ cells (entire DG)	% BrdU/DCX	% BrdU/GFAP
5798	M	3724.03	56.41	0
5825	F	4153.73	55.172	2.2989
5816	F	3676.29	51.948	2.5974
5823	M	4965.38	44.231	0.9615
5830	M	5442.82	44.737	0.87719
21289	M	4583.42	40.625	4.16666
21615	F	3389.82	42.254	2.8169
	Mean	4276.5	47.911	1.95979
	SEM	284.345	2.43954	0.537539
NTg-SI
Animal ID	Sex	BrdU+ cells (entire DG)	% BrdU/DCX	% BrdU/GFAP
5821	M	3246.59	48.529	4.41176
5790	F	3771.78	41.722	5.06329
5824	F	4105.98	46.512	2.32558
5832	M	4201.47	44.318	0
5827	M	4294.22	51.685	8.98876
21287	M	5060.86	61.321	4.71698
	Mean	4113.48	49.0145	4.25106
	SEM	245.374	2.8303	1.22648
Tg
Animal ID	Sex	BrdU+ cells (entire DG)	% BrdU/DCX	% BrdU/GFAP
5794	F	6779.65	42.254	4.22535
5817	F	4153.73	49.425	6.89655
5820	M	5681.54	36.975	2.521
5834	M	3867.26	41.975	2.46913
5796	M	7257.01	32.237	2.63157
21288	M	6731.9	39.007	2.83687
21631	F	5777.02	38.843	7.43801
	Mean	5749.73	40.1023	4.1455
	SEM	497.46	2.00878	0.814584
Tg-SI
Animal ID	Sex	BrdU+ cells (entire DG)	% BrdU/DCX	% BrdU/GFAP
5822	M	4153.73	63.218	3.44827
5819	M	3342.08	54.286	2.85714
5792	F	5204.1	44.037	2.75229
5828	M	3724.03	47.436	2.5641
5795	M	4058.24	43.529	8.23529
	Mean	4096.44	50.5012	3.97142
	SEM	311.399	3.71372	1.07617
* these are not whole numbers because BrdU+ cells were counted in 3 regions and then the number of cells per seven sections was calculated based on the area sampled and area of the DG, this was extrapolated across the entire DG

## Sheet: 121 day-SI-differentiation
Data for the 121 day old differentiation/survival study (scyllo-inositol as treatment)
NTg	non-transgenic littermate
NTg-SI	non-transgenic littermate treated with scyllo-inositol
Tg	TgCRND8
Tg-SI	TgCRND8 treated with scyllo-inositol
Figure 2D
Figure 2E
In text
NTg
Animal ID	Sex	BrdU+ cells (entire DG)	% BrdU/NeuN	% BrdU/GFAP
5930	M	848	58.491	0.943
5969	M	1696	44.34	1.887
5927	F	1104	62.319	0
5939	F	1392	62.069	2.874
5928	F	1088	60.294	1.471
5970	M	912	46.491	2.632
	Mean	1173.33	55.6673	1.6345
	SEM	130.028	3.30211	0.43862
NTg-SI
Animal ID	Sex	BrdU+ cells (entire DG)	% BrdU/NeuN	% BrdU/GFAP
5920	M	1040	59.231	3.846
5968	M	1280	52.5	0
5967	F	984	51.22	0
5925	F	1016	54.331	3.937
5975	M	1048	60.305	3.053
	Mean	1073.6	55.5174	2.1672
	SEM	52.7879	1.81234	0.898018
Tg
Animal ID	Sex	BrdU+ cells (entire DG)	% BrdU/NeuN	% BrdU/GFAP
5929	M	936	51.282	4.274
5938	F	1448	72.376	3.867
5926	F	1376	53.488	2.326
5977	M	424	37.736	13.208
21634	M	1560	43.077	9.231
21619	M	2080	36.538	4.615
	Mean	1304	49.0828	6.2535
	SEM	231.189	5.44367	1.6828
Tg-SI
Animal ID	Sex	BrdU+ cells (entire DG)	% BrdU/NeuN	% BrdU/GFAP
5924	F	3744	74.145	2.137
21031	M	1424	51.685	6.18
5976	M	2480	66.774	8.065
21024	M	936	54.701	2.564
21618	M	1984	66.532	3.629
21630	F	1832	58.952	5.677
	Mean	2066.67	62.1315	4.70867
	SEM	397.392	3.46262	0.944214

## Sheet: 200 day -SI-proliferation
Data for the 200 day old proliferation study (scyllo-inositol as treatment)
NTg	non-transgenic littermate
NTg-SI	non-transgenic littermate treated with scyllo-inositol
Tg	TgCRND8
Tg-SI	TgCRND8 treated with scyllo-inositol
Figure 3A
Figure 3B
In text
NTg
Animal ID	Sex	BrdU+ cells (entire DG)	% BrdU/DCX	% BrdU/GFAP
5757	F	1816	36.123	0.440528
5741	M	1896	35.865	0.42194
5712	F	1344	31.548	1.78571
5723	M	1728	36.111	2.77777
5711	F	1592	44.724	1.50753
5761	M	1432	46.927	2.2346
	Mean	1634.67	38.5497	1.52801
	SEM	88.9324	2.42466	0.388759
NTg-SI
Animal ID	Sex	BrdU+ cells (entire DG)	% BrdU/DCX	% BrdU/GFAP
5743	M	1880	28.936	0.85106
5735	F	1496	41.176	0.534759
5758	F	1808	38.053	0.442477
5719	F	1648	47.087	1.45631
5740	M	2040	41.569	4.31372
5722	M	2024	35.968	2.7668
	Mean	1816	38.7982	1.72752
	SEM	87.2208	2.50242	0.62408
Tg
Animal ID	Sex	BrdU+ cells (entire DG)	% BrdU/DCX	% BrdU/GFAP
5756	F	1632	34.314	3.43137
5749	F	1376	36.628	3.48837
5760	M	1696	31.132	3.30188
5752	M	1440	30	1.6666
5992	M	1048	37.405	0
21503	F	1024	40.625	5.46875
	Mean	1369.33	35.0173	2.89283
	SEM	115.939	1.63814	0.759813
Tg-SI
Animal ID	Sex	BrdU+ cells (entire DG)	% BrdU/DCX	% BrdU/GFAP
5738	F	1208	31.126	1.98675
5759	M	800	37	0
5998	F	1600	50.5	1
5751	M	1488	40.323	3.76344
5721	F	1592	34.673	6.53266
	Mean	1337.6	38.7244	2.65657
	SEM	151.987	3.30411	1.15108

## Sheet: 221 day -SI-differentiation
Data for the 221 day old differentiation/survival study (scyllo-inositol as treatment)
NTg	non-transgenic littermate
NTg-SI	non-transgenic littermate treated with scyllo-inositol
Tg	TgCRND8
Tg-SI	TgCRND8 treated with scyllo-inositol
Figure 3C
Figure 3D
In text
NTg
Animal ID	Sex	BrdU+ cells (entire DG)	% BrdU/NeuN	% BrdU/GFAP
21498	F	632	53.165	3.797
21511	M	848	36.792	3.774
21548	M	584	28.767	4.11
21585	M	688	33.721	3.488
21504	F	448	33.929	5.357
22243	F	536	60	1.493
22411	M	656	37	3.659
	Mean	627.429	40.482	3.66829
	SEM	47.7089	4.34644	0.432024
NTg-SI
Animal ID	Sex	BrdU+ cells (entire DG)	% BrdU/NeuN	% BrdU/GFAP
21549	M	856	45.794	4.673
21499	F	736	47.826	1.087
21506	F	552	39.13	1.449
21547	M	392	53.061	4.082
21551	M	568	43.662	1.408
21467	F	472	54.237	3.39
21584	M	328	53.659	0
	Mean	557.714	48.1956	2.29843
	SEM	70.4535	2.17487	0.659653
Tg
Animal ID	Sex	BrdU+ cells (entire DG)	% BrdU/NeuN	% BrdU/GFAP
21583	M	640	58.75	8.75
21546	F	528	40.909	3.03
21798	F	520	24.615	7.692
21847	M	456	17.544	10.526
22094	M	480	36.667	5
22241	F	408	25.49	1.961
	Mean	505.333	33.9958	6.15983
	SEM	32.3591	6.05174	1.37709
Tg-SI
Animal ID	Sex	BrdU+ cells (entire DG)	% BrdU/NeuN	% BrdU/GFAP
21502	F	760	18.947	8.421
21552	M	216	33.333	7.407
21468	F	432	31.481	11.111
21505	F	328	14.634	2.439
22240	F	752	45.745	5.319
22412	M	568	29.577	9.859
	Mean	509.333	28.9528	7.426
	SEM	91.2998	4.52065	1.28839

## Sheet: 200 day-SI-NEO
Data for the 200 day old proliferation study* (scyllo-inositol and neotrofin as treatment)
* separate cohort than the 200 day SI only treatment group
Tg-SI	TgCRND8 treated with scyllo-inositol
Tg-NEO	TgCRND8 treated with neotrofin
Tg-SI/Neo	TgCRND8 treated with scyllo-inositol and neotrofin
Figure 6A		Figure 8D
Figure 6B		Figure 8E
Figure 6C		Figure 8E
Figure 7A		Figure 8E
Figure 7B		Figure 8E
Figure 7C
BrdU+ Cells						DCX+ Cells						CR+ Cells
Tg-SI						Tg-SI						Tg-SI
Animal ID	Sex	BrdU+ cells (entire DG)	% BrdU/DCX	% BrdU/GFAP		Animal ID	Sex	DCX+ cells (entire DG)	%DCX/CR	%DCX/CR/ NeuN		Animal ID	Sex	CR+ cells (entire DG)	%CR+/DCX-/NeuN-	%CR+/DCX+	%CR+/DCX+/NeuN	%CR+/NeuN+
22987	M	1384	41.1458	2.89017		22987	M	2888	82.8255	42.7419		22987	M	2840	10.4225	40	29.8592	19.7183
22981	F	1168	39.823	2.05479		22989	F	4704	83.6735	41.0753		22989	F	4680	4.95726	46.8376	32.6496	15.5556
22989	F	2032	30.8756	3.14961		22981	F	2800	69.1429	41.5094		22981	F	2208	11.9565	44.9275	31.8841	11.2319
22978	M	2160	42.4107	5.55556		22978	M	2752	70.3488	35.0711		22978	M	2472	11.0032	44.3366	23.9482	20.712
5721	F	1848	31.7269	2.1645		5721	F	4592	79.4425	38.806		5721	F	4208	8.36502	45.2471	36.3118	10.0761
5759	M	1104		2.17391		5759	M	960	65.8333	44.5221		5759	M	1688	18.0095	19.4313	12.3223	50.237
5738	F	1864		3.00429			Mean	3116	75.2111	40.621			Mean	3016	10.7857	40.13	27.8292	21.2551
	Mean	1651.43	37.1964	2.99898			SEM	566.657	3.14061	1.35165			SEM	480.733	1.76601	4.24399	3.51795	6.05675
	SEM	161.26	2.44494	0.458756
						Tg-NEO						Tg-NEO
Tg-NEO						Animal ID	Sex	DCX+ cells (entire DG)	%DCX/CR	%DCX/CR/ NeuN		Animal ID	Sex	CR+ cells (entire DG)	%CR+/DCX-/NeuN-	%CR+/DCX+	%CR+/DCX+/NeuN	%CR+/NeuN+
Animal ID	Sex	BrdU+ cells (entire DG)	% BrdU/DCX	% BrdU/GFAP
						70027	F	3104	77.8351	30.5677		70027	F	2624	14.0244	48.4756	21.3415	16.1585
70027	F	1616	37.6191	3.46535		70056	M	6144	85.6771	33.9496		70056	M	5632	5.25568	55.8239	28.6932	10.2273
70056	M	1792	60.6936	5.80357		70038	F	3280	85.3659	28.0488		70038	F	3312	7.97101	57.0048	22.2222	12.8019
70038	F	3248	28.7313	2.95567		70059	F	3288	85.6448	22.8261		70059	F	3152	10.6599	54.0609	15.9899	19.2893
70059	F	1488	50.2591	7.52688		70032	F	2552	76.8025	21.7822		70032	F	2400	16.6667	52.6667	14.6667	16
70032	F	1504	30.4348	4.25532		70042	M	1640	74.6341	30.7692		70042	M	2016	11.1111	39.2857	17.4603	32.1429
70042	M	1200	45.9016	3.33333			Mean	3334.67	80.9932	27.9906			Mean	3189.33	10.9481	51.2196	20.0623	17.77
	Mean	1808	42.2733	4.55669			SEM	617.392	2.08702	1.95867			SEM	526.068	1.66875	2.67571	2.10762	3.14214
	SEM	298.619	5.038	0.723844
						Tg-SI/NEO						Tg-SI/NEO
Tg-SI/NEO						Animal ID	Sex	DCX+ cells (entire DG)	%DCX/CR	%DCX/CR/ NeuN		Animal ID	Sex	CR+ cells (entire DG)	%CR+/DCX-/NeuN-	%CR+/DCX+	%CR+/DCX+/NeuN	%CR+/NeuN+
Animal ID	Sex	BrdU+ cells (entire DG)	% BrdU/DCX	% BrdU/GFAP
						70030	F	6328	93.8053	50.4702		70030	F	3656	11.5974	34.5733	35.2298	18.5996
70030	F	1904	40.2913	2.52101		70036	F	3376	90.2844	55.1195		70036	F	5576	6.88666	37.7331	46.3415	9.03874
70036	F	1840	41.875	3.47826		70043	M	3648	87.0614	44.8485		70043	M	3272	5.13447	44.4988	36.1858	14.1809
70043	M	2360	58.5617	5.08475		70054	F	5352	90.583	48.7352		70054	F	5632	4.97159	43.1818	41.0511	10.7955
70054	F	2720	32.7434	2.05882		70033	M	1664	82.2115	48.8722		70033	M	1640	13.1707	33.1707	31.7073	21.9512
70033	M	1168	37.963	2.05479		70031	F	1992	74.6988	51.4925		70031	F	1672	15.7895	31.1005	33.0144	20.0957
70031	F	1472	33.9449	2.17391		70162	F	2304	74.6528	49.7076		70162	F	2184	10.989	31.5018	31.1355	26.3736
70162	F	3568	20.6718	4.03587			Mean	3523.43	84.7567	49.8922			Mean	3376	9.79133	36.5372	36.3808	17.2907
	Mean	2147.43	38.0073	3.0582			SEM	664.335	2.93346	1.17586			SEM	642.853	1.58451	2.06485	2.08782	2.35915
	SEM	307.071	4.32982	0.444953

## Sheet: Abeta
Amyloid-beta % area covered for 121 day, 200 day and 221 day only animals
Tg	TgCRND8
Tg-SI	TgCRND8 treated with scyllo-inositol
Tg-NEO	TgCRND8 treated with neotrofin
Tg-SI/Neo	TgCRND8 treated with scyllo-inositol and neotrofin
Figure 5A
Figure 5B
Figure 9A
121 day (SI treatment)
Tg				Tg-SI
Animal ID	Sex	% area covered in plaques		Animal ID	Sex	% area covered in plaques
5929	M	0.489299		21024	F	0.330875
5938	F	0.377162		5924	F	0.191548
5977	M	0.397714		5976	M	0.280769
5926	F	0.281903		21031	M	0.242977
21619	M	0.384566		21618	M	0.382633
	Mean	0.386129		21630	F	0.169151
	SEM	0.0329576			Mean	0.266326
					SEM	0.0334079
221 day (SI treatment)
Tg				Tg-SI
Animal ID	Sex	% area covered in plaques		Animal ID	Sex	% area covered in plaques
21546	F	1.4249		21468	F	1.26963
21583	M	1.45194		21502	F	1.64085
21798	F	1.48002		21505	F	1.18774
22094	M	1.52837		21552	M	1.08855
22241	F	1.49626		21812	M	1.01985
	Mean	1.4763		22412	M	1.09604
	SEM	0.0178313			Mean	1.21711
					SEM	0.0918826
200 day (SI, NEO, SI/NEO treatment)
Tg-SI				Tg-NEO				Tg-SI/Neo
Animal ID	Sex	% area covered in plaques		Animal ID	Sex	% area covered in plaques		Animal ID	Sex	% area covered in plaques
22987	M	0.981591		70027	F	1.44748		70030	F	1.06294
22989	F	0.983421		70056	M	1.40821		70036	F	1.27112
22981	F	1.10817		70038	F	1.72887		70043	M	1.03696
22978	M	0.955713		70059	F	1.35117		70054	F	1.11498
	Mean	1.00722			Mean	1.48394			Mean	1.1215
	SEM	0.034237			SEM	0.0840054			SEM	0.0524435
